# Supplementary material for: Use of numerical and spatial information in ordinal counting by zebrafish
Source: Sci Rep. 2019 Dec 4;9:18323. doi: 10.1038/s41598-019-54740-8 (PMC6893024; doi:10.1038/s41598-019-54740-8)
Supplement: Supplementary file 1 — Dataset 1 [file 41598_2019_54740_MOESM1_ESM.xlsx]

## Sheet: EXP 1
	EXP 1	TEST: % of first choices
		exit 1	exit 2	exit 3	exit 4	exit 5
	Subj1	0	37.5	25	37.5	0
	Subj2	12.5	50	25	0	12.5
	Subj3	37.5	12.5	25	12.5	12.5
	Subj4	12.5	62.5	25	0	0
	Subj5	12.5	75	0	12.5	0
	Subj6	0	87.5	12.5	0	0
	Subj7	12.5	75	0	12.5	0
	MEAN	12.5	57.1429	16.0714	10.7143	3.57143
	SEM	4.72456	9.78076	4.49395	5.05076	2.30535

## Sheet: EXP 2
	EXP 2	TEST: % of first choices
		exit 1	exit 2	exit 3	exit 4	exit 5
	Subj1	25	62.5	12.5	0	0
	Subj2	25	25	12.5	12.5	25
	Subj3	25	37.5	12.5	12.5	12.5
	Subj4	25	50	0	0	25
	Subj5	25	37.5	12.5	12.5	12.5
	Subj6	25	37.5	25	12.5	0
	Subj7	25	37.5	12.5	25	0
	MEAN	25	41.0714	12.5	10.7143	10.7143
	SEM	0	4.49395	2.72772	3.26025	4.25085

## Sheet: EXP 3 
	EXP 3	TEST: % of first choices
		exit 1	exit 2	exit 3	exit 4	exit 5	exit 6	exit 7	exit 8	exit 9
	Subj1	12.5	0	50	0	0	0	0	37.5	0
	Subj2	0	25	37.5	0	12.5	0	12.5	12.5	0
	Subj3	25	25	37.5	12.5	0	0	0	0	0
	Subj4	12.5	25	12.5	12.5	0	0	25	12.5	0
	Subj5	12.5	12.5	0	25	12.5	12.5	12.5	12.5	0
	Subj6	12.5	12.5	12.5	12.5	0	0	0	50	0
	Subj7	12.5	25	50	0	0	0	0	0	12.5
	MEAN	12.5	17.8571	28.5714	8.92857	3.57143	1.78571	7.14286	17.8571	1.78571
	SEM	2.72772	3.71726	7.57614	3.57143	2.30535	1.78571	3.71726	7.14286	1.78571
